# Supplementary material for: Combined Microbiome and Metabolomic Analyses Reveal That Fine-Root Invasion of Rhododendron auriculatum Sapling Enhances Microbial Decomposition of Sphagnum palustre L
Source: Microorganisms. 2026 May 17;14(5):1141. doi: 10.3390/microorganisms14051141 (PMC13209657; doi:10.3390/microorganisms14051141)
Supplement: Supplementary file 1 [file microorganisms-14-01141-s001.zip]

Archive with 1 entries (1 files):
- microorganisms-4282823-supplementary.pdf
